# Supplementary material for: Intelligent penetration testing method for power internet of things systems combining ontology knowledge and reinforcement learning
Source: PLoS One. 2025 May 28;20(5):e0323357. doi: 10.1371/journal.pone.0323357 (PMC12118863; doi:10.1371/journal.pone.0323357)
Supplement: S1 File — (ZIP) [file pone.0323357.s001.zip]

Archive with 6 entries (6 files):
- Step-Scenario1.mat
- AccessHost.mat
- hyper-parameters.xlsx
- Reward-Scenario1.mat
- Reward-Scenario2.mat
- Reward-Scenario3.mat
