# Supplementary material for: Intelligent penetration testing method for power internet of things systems combining ontology knowledge and reinforcement learning
Source: PLoS One. 2025 May 28;20(5):e0323357. doi: 10.1371/journal.pone.0323357 (PMC12118863; doi:10.1371/journal.pone.0323357)
Supplement: S1 File — (ZIP) [file pone.0323357.s001.zip › hyper-parameters.xlsx]

## Sheet: Sheet1
	r	e	BS	Mean_Reward	Var_Reward
	0.9	0.01	512	-27.0775	195.694
	0.8	0.01	512	-29.23	581.368
	0.7	0.01	512	-30.2725	477.942
	0.6	0.01	512	-28.8525	269.186
	0.5	0.01	512	-31.2675	268.072
	0.4	0.01	512	-30.4275	315.985
	0.9	0.01	256	-28.985	474.987
	0.8	0.01	256	-28.245	303.399
	0.7	0.01	256	-28.5625	301.129
	0.6	0.01	256	-27.91	189.338
	0.5	0.01	256	-28.9275	474.44
	0.4	0.01	256	-34.0425	589.722
	0.9	0.01	128	-27.555	312.729
	0.8	0.01	128	-29.0225	372.232
	0.7	0.01	128	-28.13	264.729
	0.6	0.01	128	-27.8775	251.22
	0.5	0.01	128	-30.0075	378.691
	0.4	0.01	128	-30.015	340.621
	0.9	0.001	512	-27.43	320.681
	0.9	0.0025	512	-29.3775	292.003
	0.9	0.005	512	-30.275	722.693
	0.9	0.01	512	-28.835	689.452
	0.9	0.02	512	-28.01	298.656
	0.9	0.025	512	-27.8475	443.641
	0.9	0.001	256	-29.91	704.739
	0.9	0.0025	256	-29.295	536.42
	0.9	0.005	256	-30.4825	285.945
	0.9	0.01	256	-26.865	292.887
	0.9	0.02	256	-29.435	404.617
	0.9	0.025	256	-27.9825	257.252
	0.9	0.001	128	-28.9575	312.433
	0.9	0.0025	128	-29.7275	245.027
	0.9	0.005	128	-28.6025	282.254
	0.9	0.01	128	-29.445	341.002
	0.9	0.02	128	-27.9225	320.645
	0.9	0.025	128	-28.8925	313.311
